# Supplementary material for: High Prevalence of ST131 Subclades C2-H30Rx and C1-M27 Among Extended-Spectrum β-Lactamase-Producing Escherichia coli Causing Human Extraintestinal Infections in Patients From Two Hospitals of Spain and France During 2015
Source: Front Cell Infect Microbiol. 2020 Mar 24;10:125. doi: 10.3389/fcimb.2020.00125 (PMC7105571; doi:10.3389/fcimb.2020.00125)
Supplement: Table S1 — Characteristics of 188 extended-spectrum β-lactamase-producing Escherichia coli (ESBL-EC) collected in 2015 in Lucus Augusti University hospital (Lugo, Spain) and AP-HP Beaujon hospital (Clichy, France). [file Table_1.XLSX]

## Sheet: Table S1
Isalate	Country	Specimen	Resistance genes	SEROTYPE	Phylogroup	Clonotype	ST	Cplx	CLONE	ST131-SI	ST131-CLADE	ST131 virotype	NVG	fimH	fimAVMT78	papAH	papC	papEF	sfa/focDE	afa/dra BC	yfcV	sat	cnf1	hlyA	hlyF	cdtB	tsh	vat	iucD	IutA	iroN	fyuA	chuA	Capsule	cvaC	iss	traT	ibeA	malX	usp	ompT	ExPEC	UPEC	APEC
D77	France	URINE	CTX-M-15	ONT:H16	A	CH5-24	4	10	A-CH5-24-ST4	0			1	1	0	0	0	0	0	0	0	0	0	0	0	0	0	0	0	0	0	0	0	0	0	0	0	0	0	0	0	0	0	0
D27	France	M-RES	CTX-M-1	ONT:HNM	A	CH11-23	10	10	A-CH11-23-ST10	0			1	1	0	0	0	0	0	0	0	0	0	0	0	0	0	0	0	0	0	0	0	0	0	0	0	0	0	0	0	0	0	0
B3	Spain	URINE	SHV-12	O101:H9	A	CH11-54	New 1-10 like	10	A-CH11-54-ST NEW 1-10 LIKE	0			5	1	1	0	0	0	0	0	0	0	0	0	0	0	0	0	1	1	0	0	0	0	0	0	1	0	0	0	0	0	0	0
B23	Spain	URINE	SHV-12	ONT:HNM	A	CH11-54	10	10	A-CH11-54-ST10	0			2	1	1	0	0	0	0	0	0	0	0	0	0	0	0	0	0	0	0	0	0	0	0	0	0	0	0	0	0	0	0	0
B31	Spain	M-QW	CTX-M-14	O6:HNM	A	CH11-54	10	10	A-CH11-54-ST10	0			2	1	1	0	0	0	0	0	0	0	0	0	0	0	0	0	0	0	0	0	0	0	0	0	0	0	0	0	0	0	0	0
B65	Spain	URINE	CTX-M-14	O101:HNT	A	CH11-54	10	10	A-CH11-54-ST10	0			9	1	1	0	0	0	0	0	0	0	0	0	1	0	0	0	1	1	1	0	0	0	1	1	1	0	0	0	0	0	0	1
B113	Spain	URINE	SHV-12	O101:HNT	A	CH11-54	10	10	A-CH11-54-ST10	0			6	1	1	0	0	0	0	0	0	0	0	0	1	0	0	0	0	0	1	0	0	0	0	1	1	0	0	0	0	0	0	0
B127	Spain	URINE	CTX-M-14	ONT:HNM	A	CH11-54	10	10	A-CH11-54-ST10	0			8	1	1	0	0	0	0	0	0	0	0	0	1	0	0	0	0	1	1	0	0	0	1	1	1	0	0	0	0	0	0	1
D76	France	URINE	CTX-M-14	ONT:HNM	A	CH11-54	10	10	A-CH11-54-ST10	0			5	1	1	0	0	0	0	0	0	0	0	0	0	0	0	0	1	1	0	0	0	0	0	0	1	0	0	0	0	0	0	0
B143	Spain	URINE	CTX-M-15	ONT:HNM	A	CH11-27	34	10	A-CH11-27-ST34	0			3	1	0	0	0	0	0	0	0	0	0	0	0	0	0	0	0	0	0	1	0	0	0	0	1	0	0	0	0	0	0	0
B79	Spain	URINE	CTX-M-1	ONT:HNM	A	CH11-54	34	10	A-CH11-54-ST34	0			3	1	0	0	0	0	0	0	0	0	0	0	0	0	0	0	0	0	0	1	0	0	0	0	0	0	0	0	1	0	0	0
B21	Spain	URINE	CTX-M-15	ONT:H4	A	CH11-54	44	10	A-CH11-54-ST44	0			5	1	1	0	0	0	0	0	0	0	0	0	0	0	0	0	1	1	0	0	0	0	0	0	1	0	0	0	0	0	0	0
B13	Spain	URINE	CTX-M-14	O101:H25	A	CH11-NEG	167	10	A-CH11-NEG-ST167	0			3	0	0	1	1	1	0	0	0	0	0	0	0	0	0	0	0	0	0	0	0	0	0	0	0	0	0	0	0	0	0	0
B165a	Spain	URINE	CTX-M-14	O101:HNM	A	CH11-NEG	167	10	A-CH11-NEG-ST167	0			3	0	0	1	1	1	0	0	0	0	0	0	0	0	0	0	0	0	0	0	0	0	0	0	0	0	0	0	0	0	0	0
D4	France	BLOOD	CTX-M-14	O101:HNM	A	CH11-NEG	167	10	A-CH11-NEG-ST167	0			7	0	0	1	1	1	0	0	0	0	0	0	0	0	0	0	1	1	0	0	0	0	0	0	1	0	0	0	1	1	0	0
B183	Spain	URINE	CTX-M-15	ONT:H9	A	CH11-54	744	10-LIKE	A-CH11-54-ST744	0			3	1	1	0	0	0	0	0	0	0	0	0	0	0	0	0	0	0	0	0	0	0	0	0	1	0	0	0	0	0	0	0
D99	France	URINE	CTX-M-15	ONT:HNM	A	CH11-54	744	10-LIKE	A-CH11-54-ST744	0			3	1	1	0	0	0	0	0	0	0	0	0	0	0	0	0	0	0	0	0	0	0	0	0	1	0	0	0	0	0	0	0
d52c	France	BLOOD	CTX-M-55	ONT:HNM	A	CH11-54	744	10-LIKE	A-CH11-54-ST744	0			3	1	1	0	0	0	0	0	0	0	0	0	0	0	0	0	0	0	0	0	0	0	0	0	1	0	0	0	0	0	0	0
B87	Spain	URINE	SHV-12	ONT:H9	A	CH11-54	New 1-10 like	10	A-CH11-54-ST NEW 1-10 LIKE	0			2	1	1	0	0	0	0	0	0	0	0	0	0	0	0	0	0	0	0	0	0	0	0	0	0	0	0	0	0	0	0	0
B141	Spain	URINE	CTX-M-14	O4:HNM	A	CH11-NT	93	168	A-CH11-NT-ST93	0			5	1	0	0	0	0	0	0	0	0	0	0	0	0	0	0	1	1	0	0	0	KPSII-K2	0	0	1	0	0	0	0	1	0	0
B83	Spain	URINE	CTX-M-15	O9:HNM	A	CH99-54	361	NONE	A-CH99-54-ST361	0			2	1	1	0	0	0	0	0	0	0	0	0	0	0	0	0	0	0	0	0	0	0	0	0	0	0	0	0	0	0	0	0
B145	Spain	BLOOD	CTX-M-15	O9:HNM	A	CH99-54	361	NONE	A-CH99-54-ST361	0			5	1	1	0	0	0	0	0	0	0	0	0	0	0	0	0	1	1	0	0	0	0	0	0	1	0	0	0	0	0	0	0
D10	France	M-DIG	CTX-M-15	O9:HNM	A	CH99-54	361	NONE	A-CH99-54-ST361	0			2	1	1	0	0	0	0	0	0	0	0	0	0	0	0	0	0	0	0	0	0	0	0	0	0	0	0	0	0	0	0	0
D59	France	BLOOD	CTX-M-15	O9:HNM	A	CH7-54	540	NONE	A-CH7-54-ST540	0			6	1	0	1	1	1	0	0	0	0	0	0	0	0	0	0	1	1	0	0	0	0	0	0	0	0	0	0	0	1	0	0
B27	Spain	URINE	CTX-M-15	O6:HNM	A	CH4-NEG	1284	NONE	A-CH4-NEG-ST1284	0			5	0	0	0	0	0	0	0	0	0	0	0	0	0	0	0	1	1	0	1	0	0	0	0	1	0	1	0	0	0	0	0
D78	France	BLOOD	CTX-M-15	ONT:HNM	A	CH23-27	3075	NONE	A-CH23-27-ST3075	0			3	1	0	0	0	0	0	0	0	0	0	0	0	0	0	0	0	0	0	1	0	0	0	0	1	0	0	0	0	0	0	0
B131	Spain	URINE	CTX-M-1	ONT:HNT	A	CH1283-424	New 2-6057 like	NONE	A-CH1283-424-ST NEW 2-6057 LIKE	0			4	1	0	0	0	0	0	0	0	0	0	0	1	0	1	0	0	0	0	0	0	0	0	0	0	1	0	0	0	0	0	0
B29	Spain	BLOOD	CTX-M-32	O9:H25	B1	CH4-27	58	155	B1-CH4-27-ST58	0			9	1	0	0	0	0	0	0	0	0	0	0	1	0	0	0	1	1	1	0	0	0	1	1	1	0	0	0	1	0	0	1
B7	Spain	M-QW	CTX-M-32	O9:H25	B1	CH4-32	58	155	B1-CH4-32-ST58	0			13	1	0	1	1	1	0	0	0	0	0	0	1	0	0	0	1	1	1	1	0	0	1	1	1	0	0	0	1	1	0	1
D66	France	BLOOD	CTX-M-1	ONT:HNM	B1	CH4-32	58	155	B1-CH4-32-ST58	0			10	1	0	0	0	0	0	0	0	0	0	0	1	0	1	0	1	1	1	0	0	0	1	1	1	0	0	0	1	0	0	1
D56	France	M-BILE	CTX-M-1	ONT:HNM	B1	CH4-366	155	155	B1-CH4-366-ST155	0			8	1	0	0	0	0	0	0	0	0	0	0	1	0	0	0	1	1	1	0	0	0	1	1	1	0	0	0	0	0	0	1
B5a	Spain	URINE	SHV-12	O88:HNM	B1	CH29-38	156	156	B1-CH29-38-ST156	0			2	1	0	0	0	0	0	0	0	0	0	0	0	0	0	0	0	0	0	0	0	0	0	0	1	0	0	0	0	0	0	0
D6	France	BLOOD	CTX-M-1	O9:HNM	B1	CH65-32	162	469	B1-CH65-32-ST162	0			13	1	0	1	1	1	0	0	0	0	0	0	1	0	0	0	1	1	1	1	0	0	1	1	1	0	0	0	1	1	0	1
D38	France	M-BILE	CTX-M-1	O100:H12	B1	CH23-54	205	205	B1-CH23-54-ST205	0			4	1	1	0	0	0	0	0	0	0	0	0	0	0	0	0	0	0	0	0	0	0	0	0	1	0	0	0	1	0	0	0
D40	France	URINE	CTX-M-1	O20:HNM	B1	CH4-39	224	NONE	B1-CH4-39-ST224	0			6	1	0	0	0	0	0	0	0	0	0	0	0	0	0	0	1	1	0	1	0	0	0	0	1	0	0	0	1	0	0	0
B119	Spain	URINE	CTX-M-14	ONT:H10	B1	CH6-35	448	448	B1-CH6-35-ST448	0			4	1	0	0	0	0	0	0	0	0	0	0	0	0	0	0	1	1	0	0	0	0	0	0	1	0	0	0	0	0	0	0
D34	France	M-BILE	CTX-M-1	ONT:HNM	B1	CH6-31	453	86	B1-CH6-31-ST453	0			3	1	0	0	0	0	0	0	0	0	0	0	0	0	0	0	0	0	0	0	0	KpsII-K5	0	0	1	0	0	0	0	0	0	0
D47	France	M-BILE	CTX-M-1	O23:HNM	B1	CH6-31	453	86	B1-CH6-31-ST453	0			10	1	0	0	0	0	0	0	0	0	0	0	1	0	1	0	1	1	1	0	0	0	1	1	1	0	0	0	1	0	0	1
D61	France	URINE	CTX-M-14	O103:HNT	B1	CH19-86	602	446	B1-CH19-86-ST602	0			10	1	0	0	0	0	0	0	0	0	0	0	1	0	1	0	1	1	1	1	0	0	1	1	1	0	0	0	0	0	0	1
B77	Spain	URINE	CTX-M-1	O8:HNT	B1	CH65-32	1431	NONE	B1-CH65-32-ST1431	0			2	1	0	0	0	0	0	0	0	0	0	0	1	0	0	0	0	0	0	0	0	0	0	0	0	0	0	0	0	0	0	0
D90	France	URINE	CTX-M-1	O54:H2	B1	CH95-NT	2067	NONE	B1-CH95-NT-ST2067	0			9	1	0	0	0	0	0	0	0	0	0	0	1	0	1	0	1	1	1	0	0	0	1	1	1	0	0	0	0	0	0	1
D84	France	URINE	CTX-M-1	ONT:H7	B1	CH4-31	2766	NONE	B1-CH4-31-ST2766	0			2	1	0	0	0	0	0	0	0	0	0	0	0	0	0	0	0	0	0	0	0	0	0	0	0	0	1	0	0	0	0	0
B85	Spain	URINE	CTX-M-14	ONT:H8	B1	CH6-54	5528	NONE	B1-CH6-54-ST5528	0			5	1	1	0	0	0	0	0	0	0	0	0	0	0	0	0	0	0	1	0	0	0	0	0	1	0	0	0	1	0	0	0
B147	Spain	URINE	CTX-M-14	O8:HNT	B1	CH4-32	10328	NONE	B1-CH4-32-ST10328	0			6	1	0	0	0	0	0	0	0	0	0	0	1	0	0	0	0	0	1	0	0	0	1	1	1	0	0	0	0	0	0	0
D98	France	URINE	CTX-M-1	O9:HNM	B1	CH1120-94	8152	NONE	B1-CH1120-94-ST8152	0			2	1	1	0	0	0	0	0	0	0	0	0	0	0	0	0	0	0	0	0	0	0	0	0	0	0	0	0	0	0	0	0
B179	Spain	M-W	CTX-M-14	O4:H5	B2	CH13-204	12	12	B2-CH13-204-ST12	0			16	1	0	1	1	1	1	0	1	0	1	1	0	0	0	1	0	0	1	1	1	KPSIII	0	0	0	0	1	1	1	1	1	0
D17	France	URINE	CTX-M-14	O6:H1	B2	CH24-30	73	73	B2-CH24-30-ST73	0			20	1	0	1	1	1	1	0	1	1	1	1	0	0	0	1	1	1	1	1	1	KpsII-K5	0	0	1	0	1	1	1	1	1	0
D91	France	URINE	CTX-M-14	O2:HNT	B2	CH24-12	1154	73-LIKE	B2-CH24-12-ST1154	0			14	1	0	0	0	0	1	0	1	0	1	1	0	0	0	1	0	0	1	1	1	KpsII-K5	0	0	1	0	1	1	1	1	1	0
D7a	France	URINE	CTX-M-14	O18:H7	B2	CH38-15	95	95	B2-CH38-15-ST95	0			21	1	1	0	0	0	1	0	1	0	0	0	1	1	1	1	1	1	1	1	1	kpsII-K1	1	0	1	1	1	1	1	1	1	1
D23	France	URINE	CTX-M-14	O18:H7	B2	CH38-15	95	95	B2-CH38-15-ST95	0			21	1	1	0	0	0	1	0	1	0	0	0	1	1	1	1	1	1	1	1	1	kpsII-K1	1	0	1	1	1	1	1	1	1	1
D74	France	URINE	CTX-M-15	O18:H7	B2	CH38-294	95	95	B2-CH38-294-ST95	0			21	1	1	0	0	0	1	0	1	0	0	0	1	1	1	1	1	1	1	1	1	kpsII-K1	1	0	1	1	1	1	1	1	1	1
D79	France	URINE	CTX-M-15	O18:H7	B2	CH38-294	95	95	B2-CH38-294-ST95	0			21	1	1	0	0	0	1	0	1	0	0	0	1	1	1	1	1	1	1	1	1	kpsII-K1	1	0	1	1	1	1	1	1	1	1
D16	France	M-ASC	CTX-M-15	O6:HNM	B2	CH14-2	127	NONE	B2-CH14-2-ST127	0			16	1	0	1	1	1	1	0	1	0	1	1	0	0	0	1	0	0	1	1	1	KpsII-K5	0	0	0	0	1	1	1	1	1	0
D70	France	URINE	CTX-M-15	O25:H4	B2	CH40-30	131	131	B2-CH40-30-ST131	1	NT	A-LIKE	13	1	0	0	0	0	0	1	1	1	0	0	0	0	0	0	1	1	0	1	1	KpsII-K5	0	0	1	0	1	1	1	1	1	0
D39	France	URINE	CTX-M-15	O25:H4	B2	CH40-30	131	131	B2-CH40-30-ST131	1	C1-nM27	C2	11	1	0	0	0	0	0	0	1	1	0	0	0	0	0	0	1	1	0	1	1	KpsII-K5	0	0	0	0	1	1	1	1	1	0
D26	France	URINE	CTX-M-15	O25:H4	B2	CH40-30	131	131	B2-CH40-30-ST131	1	C1-nM27	C3	11	1	0	0	0	0	0	0	1	1	0	0	0	0	0	0	1	1	0	1	1	0	0	0	1	0	1	1	1	0	1	0
D32	France	BLOOD	CTX-M-15	O25:H4	B2	CH40-30	131	131	B2-CH40-30-ST131	1	C1-nM27	C3	11	1	0	0	0	0	0	0	1	1	0	0	0	0	0	0	1	1	0	1	1	0	0	0	1	0	1	1	1	0	1	0
D25	France	URINE	CTX-M-14	O25:H4	B2	CH40-30	131	131	B2-CH40-30-ST131	1	C1-nM27	E	16	1	0	1	1	1	0	0	1	1	1	1	0	0	0	0	1	1	0	1	1	KpsII-K5	0	0	0	0	1	1	1	1	1	0
D51	France	BLOOD	CTX-M-15	O25:H4	B2	CH40-30	131	131	B2-CH40-30-ST131	1	C1-nM27	A-LIKE	13	1	0	0	0	0	0	1	1	1	0	0	0	0	0	0	1	1	0	1	1	KpsII-K5	0	0	1	0	1	1	1	1	1	0
D95	France	URINE	CTX-M-15	O25:H4	B2	CH40-30	131	131	B2-CH40-30-ST131	1	C1-nM27	A-LIKE	13	1	0	0	0	0	0	1	1	1	0	0	0	0	0	0	1	1	0	1	1	KpsII-K5	0	0	1	0	1	1	1	1	1	0
B17	Spain	URINE	CTX-M-27	O25:H4	B2	CH40-30	131	131	B2-CH40-30-ST131	1	C1-M27	C2	12	1	0	0	0	0	0	0	1	1	0	0	0	0	0	0	1	1	0	1	1	KPSII-K5	0	0	1	0	1	1	1	1	1	0
B89	Spain	URINE	CTX-M-27	O25:H4	B2	CH40-30	131	131	B2-CH40-30-ST131	1	C1-M27	C2	11	1	0	0	0	0	0	0	1	1	0	0	0	0	0	0	1	1	0	1	1	KPSII-K5	0	0	0	0	1	1	1	1	1	0
B105a	Spain	URINE	CTX-M-27	O25:H4	B2	CH40-30	131	131	B2-CH40-30-ST131	1	C1-M27	C2	12	1	0	0	0	0	0	0	1	1	0	0	0	0	0	0	1	1	0	1	1	KPSII-K5	0	0	1	0	1	1	1	1	1	0
B163	Spain	URINE	CTX-M-27	O25:H4	B2	CH40-30	131	131	B2-CH40-30-ST131	1	C1-M27	C2	12	1	0	0	0	0	0	0	1	1	0	0	0	0	0	0	1	1	0	1	1	KPSII-K5	0	0	1	0	1	1	1	1	1	0
B201	Spain	URINE	CTX-M-27	O25:H4	B2	CH40-30	131	131	B2-CH40-30-ST131	1	C1-M27	C2	12	1	0	0	0	0	0	0	1	1	0	0	0	0	0	0	1	1	0	1	1	KPSII-K5	0	0	1	0	1	1	1	1	1	0
D5	France	BLOOD	CTX-M-27	O25:H4	B2	CH40-30	131	131	B2-CH40-30-ST131	1	C1-M27	C2	11	1	0	0	0	0	0	0	1	1	0	0	0	0	0	0	1	1	0	1	1	KpsII-K5	0	0	0	0	1	1	1	1	1	0
D8	France	URINE	CTX-M-27	O25:H4	B2	CH40-30	131	131	B2-CH40-30-ST131	1	C1-M27	C2	12	1	0	0	0	0	0	0	1	1	0	0	0	0	0	0	1	1	0	1	1	KpsII-K5	0	0	1	0	1	1	1	1	1	0
D13	France	URINE	CTX-M-27	O25:H4	B2	CH40-30	131	131	B2-CH40-30-ST131	1	C1-M27	C2	12	1	0	0	0	0	0	0	1	1	0	0	0	0	0	0	1	1	0	1	1	KpsII-K5	0	0	1	0	1	1	1	1	1	0
D15	France	URINE	CTX-M-27	O25:H4	B2	CH40-30	131	131	B2-CH40-30-ST131	1	C1-M27	C2	11	1	0	0	0	0	0	0	1	1	0	0	0	0	0	0	1	1	0	1	1	KpsII-K5	0	0	0	0	1	1	1	1	1	0
D28	France	M-ABS	CTX-M-27	O25:H4	B2	CH40-30	131	131	B2-CH40-30-ST131	1	C1-M27	C2	12	1	0	0	0	0	0	0	1	1	0	0	0	0	0	0	1	1	0	1	1	KpsII-K5	0	0	1	0	1	1	1	1	1	0
D35	France	BLOOD	CTX-M-27	O25:H4	B2	CH40-30	131	131	B2-CH40-30-ST131	1	C1-M27	C2	12	1	0	0	0	0	0	0	1	1	0	0	0	0	0	0	1	1	0	1	1	KpsII-K5	0	0	1	0	1	1	1	1	1	0
D37	France	URINE	CTX-M-27	O25:H4	B2	CH40-30	131	131	B2-CH40-30-ST131	1	C1-M27	C2	12	1	0	0	0	0	0	0	1	1	0	0	0	0	0	0	1	1	0	1	1	KpsII-K5	0	0	1	0	1	1	1	1	1	0
D48	France	URINE	CTX-M-27	O25:H4	B2	CH40-30	131	131	B2-CH40-30-ST131	1	C1-M27	C2	12	1	0	0	0	0	0	0	1	1	0	0	0	0	0	0	1	1	0	1	1	KpsII-K5	0	0	1	0	1	1	1	1	1	0
D72	France	URINE	CTX-M-27	O25:H4	B2	CH40-30	131	131	B2-CH40-30-ST131	1	C1-M27	C2	12	1	0	0	0	0	0	0	1	1	0	0	0	0	0	0	1	1	0	1	1	KpsII-K5	0	0	1	0	1	1	1	1	1	0
D97	France	URINE	CTX-M-27	O25:H4	B2	CH40-30	131	131	B2-CH40-30-ST131	1	C1-M27	C2	12	1	0	0	0	0	0	0	1	1	0	0	0	0	0	0	1	1	0	1	1	KpsII-K5	0	0	1	0	1	1	1	1	1	0
D24	France	URINE	CTX-M-27	O25:H4	B2	CH40-30	131	131	B2-CH40-30-ST131	1	C1-M27	NT	8	1	0	0	0	0	0	0	1	0	0	0	0	0	0	0	0	0	0	1	1	0	0	0	1	0	1	1	1	0	1	0
B107	Spain	URINE	CTX-M-15	O25:H4	B2	CH40-30	131	131	B2-CH40-30-ST131	1	C2	A	13	1	0	0	0	0	0	1	1	1	0	0	0	0	0	0	1	1	0	1	1	KPSII-K2	0	0	1	0	1	1	1	1	1	0
B111	Spain	URINE	CTX-M-15	O25:H4	B2	CH40-30	131	131	B2-CH40-30-ST131	1	C2	A	12	1	0	0	0	0	0	1	1	1	0	0	0	0	0	0	1	1	0	1	1	KPSII-K2	0	0	0	0	1	1	1	1	1	0
B117	Spain	URINE	CTX-M-15	O25:H4	B2	CH40-30	131	131	B2-CH40-30-ST131	1	C2	A	12	1	0	0	0	0	0	1	1	1	0	0	0	0	0	0	1	1	0	1	1	KPSII-K2	0	0	0	0	1	1	1	1	1	0
B133	Spain	URINE	CTX-M-15	O25:H4	B2	CH40-30	131	131	B2-CH40-30-ST131	1	C2	A	12	1	0	0	0	0	0	1	1	1	0	0	0	0	0	0	1	1	0	1	1	KPSII-K2	0	0	0	0	1	1	1	1	1	0
B135	Spain	URINE	CTX-M-15	O25:H4	B2	CH40-30	131	131	B2-CH40-30-ST131	1	C2	A	12	1	0	0	0	0	0	1	1	1	0	0	0	0	0	0	1	1	0	1	1	KPSII-K2	0	0	0	0	1	1	1	1	1	0
B197	Spain	URINE	CTX-M-15	O25:H4	B2	CH40-30	131	131	B2-CH40-30-ST131	1	C2	A	13	1	0	0	0	0	0	1	1	1	0	0	0	0	0	0	1	1	0	1	1	KPSII-K2	0	0	1	0	1	1	1	1	1	0
B101	Spain	URINE	CTX-M-15	O25:H4	B2	CH40-30	131	131	B2-CH40-30-ST131	1	C2	C1	12	1	0	0	0	0	0	0	1	1	0	0	0	0	0	0	1	1	0	1	1	KPSII-K2	0	0	1	0	1	1	1	1	1	0
B53a	Spain	URINE	CTX-M-15	O25:H4	B2	CH40-30	131	131	B2-CH40-30-ST131	1	C2	C2	12	1	0	0	0	0	0	0	1	1	0	0	0	0	0	0	1	1	0	1	1	KPSII-K5	0	0	1	0	1	1	1	1	1	0
B91	Spain	URINE	CTX-M-15	O25:H4	B2	CH40-30	131	131	B2-CH40-30-ST131	1	C2	C2	11	1	0	0	0	0	0	0	1	1	0	0	0	0	0	0	1	1	0	1	1	KPSII-K5	0	0	0	0	1	1	1	1	1	0
B193a	Spain	URINE	CTX-M-15	O25:H4	B2	CH40-30	131	131	B2-CH40-30-ST131	1	C2	C2	12	1	0	0	0	0	0	0	1	1	0	0	0	0	0	0	1	1	0	1	1	KPSII-K5	0	0	1	0	1	1	1	1	1	0
D11	France	BLOOD	CTX-M-15	O25:H4	B2	CH40-30	131	131	B2-CH40-30-ST131	1	C2	C2	12	1	0	0	0	0	0	0	1	1	0	0	0	0	0	0	1	1	0	1	1	KpsII-K5	0	0	1	0	1	1	1	1	1	0
D12	France	URINE	CTX-M-15	ONT:H4	B2	CH40-30	131	131	B2-CH40-30-ST131	1	C2	C2	12	1	0	0	0	0	0	0	1	1	0	0	0	0	0	0	1	1	0	1	1	KpsII-K5	0	0	1	0	1	1	1	1	1	0
D29	France	URINE	CTX-M-15	O25:H4	B2	CH40-30	131	131	B2-CH40-30-ST131	1	C2	C2	12	1	0	0	0	0	0	0	1	1	0	0	0	0	0	0	1	1	0	1	1	KpsII-K5	0	0	1	0	1	1	1	1	1	0
D69	France	M-ASC	CTX-M-15	O25:H4	B2	CH40-30	131	131	B2-CH40-30-ST131	1	C2	C2	12	1	0	0	0	0	0	0	1	1	0	0	0	0	0	0	1	1	0	1	1	KpsII-K5	0	0	1	0	1	1	1	1	1	0
B19	Spain	URINE	CTX-M-15	O25:H4	B2	CH40-30	131	131	B2-CH40-30-ST131	1	C2	E	17	1	0	1	1	1	0	0	1	1	1	1	0	0	0	0	1	1	0	1	1	KPSII-K5	0	0	1	0	1	1	1	1	1	0
B25	Spain	URINE	CTX-M-15	O25:H4	B2	CH40-30	131	131	B2-CH40-30-ST131	1	C2	E	17	1	0	1	1	1	0	0	1	1	1	1	0	0	0	0	1	1	0	1	1	KPSII-K5	0	0	1	0	1	1	1	1	1	0
B33a	Spain	URINE	CTX-M-15	O25:H4	B2	CH40-30	131	131	B2-CH40-30-ST131	1	C2	E	17	1	0	1	1	1	0	0	1	1	1	1	0	0	0	0	1	1	0	1	1	KPSII-K5	0	0	1	0	1	1	1	1	1	0
B47	Spain	URINE	CTX-M-15	O25:H4	B2	CH40-30	131	131	B2-CH40-30-ST131	1	C2	E	17	1	0	1	1	1	0	0	1	1	1	1	0	0	0	0	1	1	0	1	1	KPSII-K5	0	0	1	0	1	1	1	1	1	0
B57a	Spain	URINE	CTX-M-15	O25:H4	B2	CH40-30	131	131	B2-CH40-30-ST131	1	C2	E	17	1	0	1	1	1	0	0	1	1	1	1	0	0	0	0	1	1	0	1	1	KPSII-K5	0	0	1	0	1	1	1	1	1	0
B61a	Spain	URINE	CTX-M-15	O25:H4	B2	CH40-30	131	131	B2-CH40-30-ST131	1	C2	E	17	1	0	1	1	1	0	0	1	1	1	1	0	0	0	0	1	1	0	1	1	KPSII-K5	0	0	1	0	1	1	1	1	1	0
B69a	Spain	URINE	CTX-M-15	O25:H4	B2	CH40-30	131	131	B2-CH40-30-ST131	1	C2	E	17	1	0	1	1	1	0	0	1	1	1	1	0	0	0	0	1	1	0	1	1	KPSII-K5	0	0	1	0	1	1	1	1	1	0
B71	Spain	URINE	CTX-M-15	O25:H4	B2	CH40-30	131	131	B2-CH40-30-ST131	1	C2	E	16	1	0	1	1	1	0	0	1	1	1	1	0	0	0	0	1	1	0	1	1	KPSII-K5	0	0	0	0	1	1	1	1	1	0
B81	Spain	URINE	CTX-M-15	O25:H4	B2	CH40-30	131	131	B2-CH40-30-ST131	1	C2	E	17	1	0	1	1	1	0	0	1	1	1	1	0	0	0	0	1	1	0	1	1	KPSII-K5	0	0	1	0	1	1	1	1	1	0
D18	France	URINE	CTX-M-15	O25:H4	B2	CH40-30	131	131	B2-CH40-30-ST131	1	C2	E	17	1	0	1	1	1	0	0	1	1	1	1	0	0	0	0	1	1	0	1	1	KpsII-K5	0	0	1	0	1	1	1	1	1	0
D19	France	M-ABS	CTX-M-15	O25:H4	B2	CH40-30	131	131	B2-CH40-30-ST131	1	C2	E	17	1	0	1	1	1	0	0	1	1	1	1	0	0	0	0	1	1	0	1	1	KpsII-K5	0	0	1	0	1	1	1	1	1	0
D30	France	URINE	CTX-M-15	ONT:H4	B2	CH40-30	131	131	B2-CH40-30-ST131	1	C2	E	17	1	0	1	1	1	0	0	1	1	1	1	0	0	0	0	1	1	0	1	1	KpsII-K5	0	0	1	0	1	1	1	1	1	0
D82	France	URINE	CTX-M-15	O25:H4	B2	CH40-30	131	131	B2-CH40-30-ST131	1	C2	E	17	1	0	1	1	1	0	0	1	1	1	1	0	0	0	0	1	1	0	1	1	KpsII-K5	0	0	1	0	1	1	1	1	1	0
D85	France	URINE	CTX-M-15	O25:H4	B2	CH40-30	131	131	B2-CH40-30-ST131	1	C2	E	17	1	0	1	1	1	0	0	1	1	1	1	0	0	0	0	1	1	0	1	1	KpsII-K5	0	0	1	0	1	1	1	1	1	0
D93	France	URINE	CTX-M-15	O25:H4	B2	CH40-30	131	131	B2-CH40-30-ST131	1	C2	E	17	1	0	1	1	1	0	0	1	1	1	1	0	0	0	0	1	1	0	1	1	KpsII-K5	0	0	1	0	1	1	1	1	1	0
B75	Spain	URINE	CTX-M-15	O25:H4	B2	CH40-30	131	131	B2-CH40-30-ST131	1	C2	F	15	1	0	1	1	1	0	0	1	1	0	0	0	0	0	0	1	1	0	1	1	KPSII-K5	0	0	1	0	1	1	1	1	1	0
B182a	Spain	URINE	CTX-M-15	O25:H4	B2	CH40-30	131	131	B2-CH40-30-ST131	1	C2	F	15	1	0	1	1	1	0	0	1	1	0	0	0	0	0	0	1	1	0	1	1	KPSII-K5	0	0	1	0	1	1	1	1	1	0
B187a	Spain	URINE	CTX-M-15	O25:H4	B2	CH40-30	131	131	B2-CH40-30-ST131	1	C2	F	14	1	0	1	1	1	0	0	1	1	0	0	0	0	0	0	1	1	0	1	1	KPSII-K5	0	0	0	0	1	1	1	1	1	0
D3a	France	BLOOD	CTX-M-15	O25:H4	B2	CH40-30	131	131	B2-CH40-30-ST131	1	C2	F	15	1	0	1	1	1	0	0	1	1	0	0	0	0	0	0	1	1	0	1	1	KpsII-K5	0	0	1	0	1	1	1	1	1	0
D31	France	URINE	CTX-M-15	O25:H4	B2	CH40-30	131	131	B2-CH40-30-ST131	1	C2	F	15	1	0	1	1	1	0	0	1	1	0	0	0	0	0	0	1	1	0	1	1	KpsII-K5	0	0	1	0	1	1	1	1	1	0
D42	France	M-CV	CTX-M-15	O14:H4	B2	CH40-30	131	131	B2-CH40-30-ST131	1	C2	F	15	1	0	1	1	1	0	0	1	1	0	0	0	0	0	0	1	1	0	1	1	KpsII-K5	0	0	1	0	1	1	1	1	1	0
D44	France	BLOOD	CTX-M-15	O25:H4	B2	CH40-30	131	131	B2-CH40-30-ST131	1	C2	F	14	1	0	1	1	1	0	0	1	1	0	0	0	0	0	0	1	1	0	1	1	KpsII-K5	0	0	0	0	1	1	1	1	1	0
D49	France	URINE	CTX-M-15	O25:H4	B2	CH40-30	131	131	B2-CH40-30-ST131	1	C2	F	15	1	0	1	1	1	0	0	1	1	0	0	0	0	0	0	1	1	0	1	1	KpsII-K5	0	0	1	0	1	1	1	1	1	0
D52	France	BLOOD	CTX-M-15	O25:H4	B2	CH40-30	131	131	B2-CH40-30-ST131	1	C2	F	14	1	0	1	1	1	0	0	1	1	0	0	0	0	0	0	1	1	0	1	1	KpsII-K5	0	0	0	0	1	1	1	1	1	0
D55	France	URINE	CTX-M-15	O25:H4	B2	CH40-30	131	131	B2-CH40-30-ST131	1	C2	F	15	1	0	1	1	1	0	0	1	1	0	0	0	0	0	0	1	1	0	1	1	KpsII-K5	0	0	1	0	1	1	1	1	1	0
D57	France	URINE	CTX-M-15	O25:H4	B2	CH40-30	131	131	B2-CH40-30-ST131	1	C2	F	15	1	0	1	1	1	0	0	1	1	0	0	0	0	0	0	1	1	0	1	1	KpsII-K5	0	0	1	0	1	1	1	1	1	0
D60	France	URINE	CTX-M-15	O25:H4	B2	CH40-30	131	131	B2-CH40-30-ST131	1	C2	F	13	1	0	0	0	1	0	0	1	1	0	0	0	0	0	0	1	1	0	1	1	KpsII-K5	0	0	1	0	1	1	1	1	1	0
D65	France	M-BILE	CTX-M-15	O25:H4	B2	CH40-30	131	131	B2-CH40-30-ST131	1	C2	F	15	1	0	1	1	1	0	0	1	1	0	0	0	0	0	0	1	1	0	1	1	KpsII-K5	0	0	1	0	1	1	1	1	1	0
D100a	France	M-BILE	CTX-M-15	O25:H4	B2	CH40-30	131	131	B2-CH40-30-ST131	1	C2	F	15	1	0	1	1	1	0	0	1	1	0	0	0	0	0	0	1	1	0	1	1	KpsII-K5	0	0	1	0	1	1	1	1	1	0
B115a	Spain	URINE	CTX-M-15	O25:H4	B2	CH40-30	131	131	B2-CH40-30-ST131	1	C2	NT	7	1	0	0	0	0	0	0	1	0	0	0	0	0	0	0	0	0	0	1	1	0	0	0	0	0	1	1	1	0	1	0
B125	Spain	URINE	CTX-M-15	O25:H4	B2	CH40-30	131	131	B2-CH40-30-ST131	1	C2	A-LIKE	12	1	0	0	0	0	0	1	1	1	0	0	0	0	0	0	1	1	0	1	1	0	0	0	1	0	1	1	1	1	1	0
B41a	Spain	URINE	CTX-M-15	ONT:H4	B2	CH40-30	131	131	B2-CH40-30-ST131	1	C2	E-like	13	1	0	1	1	1	0	0	1	0	1	1	0	0	0	0	0	0	0	1	1	0	0	0	1	0	1	1	1	0	1	0
D22	France	URINE	CTX-M-15	O25:H4	B2	CH40-30	131	131	B2-CH40-30-ST131	1	C2	A-LIKE	14	1	0	0	0	0	0	1	1	1	0	0	0	1	0	0	1	1	0	1	1	KpsII-K5	0	0	1	0	1	1	1	1	1	0
D54	France	URINE	CTX-M-15	O25:H4	B2	CH40-30	131	131	B2-CH40-30-ST131	1	C2	A-LIKE	13	1	0	0	0	0	0	1	1	1	0	0	0	0	0	0	1	1	0	1	1	KpsII-K5	0	0	1	0	1	1	1	1	1	0
D64	France	BLOOD	CTX-M-15	O25:H4	B2	CH40-30	131	131	B2-CH40-30-ST131	1	C2	A-LIKE	13	1	0	0	0	0	0	1	1	1	0	0	0	0	0	0	1	1	0	1	1	KpsII-K5	0	0	1	0	1	1	1	1	1	0
D94	France	URINE	CTX-M-15	O25:H4	B2	CH40-30	131	131	B2-CH40-30-ST131	1	C2	E	17	1	0	1	1	1	0	0	1	1	1	1	0	0	0	0	1	1	0	1	1	KpsII-K5	0	0	1	0	1	1	1	1	1	0
B175a	Spain	URINE	CTX-M-15	O25:H4	B2	CH40-35	131	131	B2-CH40-35-ST131	1	C2	C2	12	1	0	0	0	0	0	0	1	1	0	0	0	0	0	0	1	1	0	1	1	KPSII-K5	0	0	1	0	1	1	1	1	1	0
B173b	Spain	URINE	CTX-M-15	O25:H4	B2	CH40-35	131	131	B2-CH40-35-ST131	1	C2	C2	12	1	0	0	0	0	0	0	1	1	0	0	0	0	0	0	1	1	0	1	1	KPSII-K5	0	0	1	0	1	1	1	1	1	0
D2	France	BLOOD	CTX-M-15	O153:H5	B2	CH40-41	131	131	B2-CH40-41-ST131	1	A	A	12	1	0	0	0	0	0	1	0	1	0	0	0	0	0	0	1	1	0	1	1	KpsII-K2	0	0	1	0	1	1	1	1	0	0
D92	France	M-BONE	CTX-M-1	O16:H5	B2	CH40-41	131	131	B2-CH40-41-ST131	1	A	C1	12	1	0	0	0	0	0	0	1	1	0	0	0	0	0	0	1	1	0	1	1	KpsII-K2	0	0	1	0	1	1	1	1	1	0
D33	France	URINE	CTX-M-27	O16:H5	B2	CH40-41	131	131	B2-CH40-41-ST131	1	A	NT	9	1	0	0	0	0	0	0	1	0	0	0	0	0	0	0	0	0	0	1	1	KpsII-K2	0	0	1	0	1	1	1	0	1	0
B109	Spain	URINE	CTX-M-1	O16:H5	B2	CH40-41	131	131	B2-CH40-41-ST131	1	A	A	9	1	0	0	0	0	0	1	0	0	0	0	0	0	0	0	0	0	0	1	1	KPSII-K2	0	0	1	0	1	1	1	1	0	0
B43a	Spain	URINE	CTX-M-15	O25:H4	B2	CH40-5	2279	131	B2-CH40-5-ST2279	0	C2	E	18	1	1	1	1	1	0	0	1	1	1	1	0	0	0	0	1	1	0	1	1	KPSII-K5	0	0	1	0	1	1	1	1	1	0
D20	France	URINE	CTX-M-15	O2:H4	B2	CH52-5	141	NONE	B2-CH52-5-ST141	0			17	1	0	1	1	1	1	0	1	0	1	1	0	0	0	1	0	0	0	1	1	kpsII-K1	0	0	1	0	1	1	1	1	1	0
B123	Spain	URINE	CTX-M-14	ONT:H4	B2	CH40-21	357	NONE	B2-CH40-21-ST357	0			15	1	0	0	0	0	0	0	1	0	0	0	1	0	0	1	0	0	1	1	1	KPSII-K1	0	1	1	1	1	1	1	0	1	1
B157	Spain	URINE	CTX-M-14	O75:HNM	B2	CH14-27	404	14	B2-CH14-27-ST404	0			14	1	0	0	0	0	0	1	1	1	0	0	0	0	0	1	1	1	0	1	1	KPSII-K5	0	0	1	0	1	1	1	1	1	0
D73	France	URINE	CTX-M-14	O75:HNM	B2	CH14-27	404	14	B2-CH14-27-ST404	0			14	1	0	0	0	0	0	1	1	1	0	0	0	0	0	1	1	1	0	1	1	KpsII-K5	0	0	1	0	1	1	1	1	1	0
B45a	Spain	BLOOD	CTX-M-14	O75:HNM	B2	CH14-64	1193	14	B2-CH14-64-ST1193	0			13	1	0	0	0	0	0	0	1	1	0	0	0	0	0	1	1	1	0	1	1	KPSII-K1	0	0	0	0	1	1	1	1	1	0
D9	France	BLOOD	CTX-M-27	O75:HNM	B2	CH14-64	1193	14	B2-CH14-64-ST1193	0			13	1	0	0	0	0	0	0	1	1	0	0	0	0	0	1	1	1	0	1	1	kpsII-K1	0	0	0	0	1	1	1	1	1	0
D89	France	M-AM	CTX-M-1	O2:H14	B2	CH43-NT	2558	NONE	B2-CH43-NT-ST2558	0			17	1	0	1	1	1	1	0	1	0	1	1	0	0	0	1	0	0	1	1	1	KpsII-K5	0	0	0	1	1	1	1	1	1	0
B199a	Spain	URINE	CTX-M-1	O55:H9	C	CH4-35	23	23	C-CH4-35-ST23	0			9	1	0	0	1	1	0	0	0	0	0	0	1	0	0	0	1	1	1	1	0	0	0	1	0	0	0	0	0	1	0	1
D41	France	URINE	SHV-12	O78:HNM	C	CH4-35	23	23	C-CH4-35-ST23	0			9	1	0	0	0	0	0	0	0	0	0	0	1	0	1	0	1	1	1	0	0	0	0	1	1	0	0	0	1	0	0	1
D46	France	URINE	CTX-M-1	O78:HNM	C	CH4-35	23	23	C-CH4-35-ST23	0			6	1	0	0	0	0	0	0	0	0	0	0	1	0	0	0	1	1	0	1	0	0	0	0	0	0	0	0	1	0	0	0
B169	Spain	URINE	CTX-M-14	O8:H17	C	CH4-39	88	23	C-CH4-39-ST88	0			9	1	0	0	0	0	0	0	0	0	0	0	1	0	0	0	1	1	1	1	0	0	1	1	1	0	0	0	0	0	0	1
D1	France	BLOOD	CTX-M-14	O8:HNM	C	CH4-41	88	23	C-CH4-41-ST88	0			9	1	1	1	1	1	0	0	0	0	0	0	0	0	0	0	1	1	0	0	0	0	0	0	1	0	0	0	1	1	0	0
D88	France	URINE	CTX-M-1	O86:HNT	C	CH4-41	88	23	C-CH4-41-ST88	0			10	1	1	1	1	1	0	0	0	0	0	0	0	0	0	0	1	1	0	1	0	0	0	0	1	0	0	0	1	1	0	0
D50	France	URINE	CTX-M-1	O9:H17	C	CH4-303	88	23	C-CH4-303-ST88	0			14	1	0	1	1	1	0	0	0	0	0	0	1	0	0	0	1	1	1	1	0	0	1	1	1	0	1	0	1	1	0	1
D83	France	M-BILE	CTX-M-1	O9:H17	C	CH4-303	88	23	C-CH4-303-ST88	0			13	1	0	1	1	1	0	0	0	0	0	0	1	0	0	0	1	1	1	1	0	0	1	1	1	0	0	0	1	1	0	1
B93	Spain	URINE	CTX-M-1	O8:H9	C	CH4-142	90	23	C-CH4-142-ST90	0			4	1	0	0	0	0	0	0	0	0	0	0	1	0	0	0	0	0	0	0	0	0	0	1	1	0	0	0	0	0	0	0
B185a	Spain	URINE	CTX-M-15,CTX-M-27	O8:H9	C	CH4-142	90	23	C-CH4-142-ST90	0			4	1	1	0	0	0	0	0	0	0	0	0	0	0	0	0	0	1	0	0	0	0	0	0	1	0	0	0	0	0	0	0
B35	Spain	M-WD	CTX-M-15	O20:H9	C	CH4-24	410	23	C-CH4-24-ST410	0			4	1	0	0	0	0	0	0	0	0	0	0	0	0	0	0	1	1	0	1	0	0	0	0	0	0	0	0	0	0	0	0
B63a	Spain	URINE	CTX-M-14	O9:HNM	C	CH4-24	410	23	C-CH4-24-ST410	0			4	1	0	0	0	0	0	0	0	0	0	0	0	0	0	0	1	1	0	1	0	0	0	0	0	0	0	0	0	0	0	0
B97	Spain	URINE	CTX-M-14	O9:HNM	C	CH4-24	410	23	C-CH4-24-ST410	0			2	1	0	0	0	0	0	0	0	0	0	0	0	0	0	0	0	0	0	1	0	0	0	0	0	0	0	0	0	0	0	0
B103	Spain	URINE	CTX-M-15	O20:H9	C	CH4-24	410	23	C-CH4-24-ST410	0			4	1	0	0	0	0	0	0	0	0	0	0	0	0	0	0	1	1	0	1	0	0	0	0	0	0	0	0	0	0	0	0
B129a	Spain	URINE	CTX-M-15	O20:H9	C	CH4-24	410	23	C-CH4-24-ST410	0			4	1	0	0	0	0	0	0	0	0	0	0	0	0	0	0	1	1	0	1	0	0	0	0	0	0	0	0	0	0	0	0
B159	Spain	URINE	CTX-M-14	ONT:HNM	C	CH4-24	410	23	C-CH4-24-ST410	0			4	1	0	0	0	0	0	0	0	0	0	0	0	0	0	0	1	1	0	1	0	0	0	0	0	0	0	0	0	0	0	0
B15	Spain	BLOOD	CTX-M-14	O153:H9	C	CH263-32	1615	23-like	C-CH263-32-ST1615	0			5	1	0	0	0	0	0	0	0	0	0	0	0	0	0	0	1	1	0	0	0	0	0	0	1	0	0	0	1	0	0	0
B49	Spain	URINE	CTX-M-14	O11:H9	C	CH263-32	1615	23-like	C-CH263-32-ST1615	0			5	1	0	0	0	0	0	0	0	0	0	0	0	0	0	0	1	1	0	0	0	0	0	0	1	0	0	0	1	0	0	0
B95	Spain	URINE	CTX-M-14	ONT:H9	C	CH263-32	1615	23-like	C-CH263-32-ST1615	0			3	1	0	0	0	0	0	0	0	0	0	0	0	0	0	0	0	0	0	0	0	0	0	0	1	0	0	0	1	0	0	0
B99	Spain	URINE	CTX-M-14	ONT:H9	C	CH263-32	1615	23-like	C-CH263-32-ST1615	0			3	1	0	0	0	0	0	0	0	0	0	0	0	0	0	0	0	0	0	0	0	0	0	0	1	0	0	0	1	0	0	0
B149	Spain	URINE	CTX-M-14	O11:H9	C	CH263-32	1615	23-like	C-CH263-32-ST1615	0			3	1	0	0	0	0	0	0	0	0	0	0	0	0	0	0	0	0	0	0	0	0	0	0	1	0	0	0	1	0	0	0
B151a	Spain	URINE	CTX-M-14	O11:H9	C	CH263-32	1615	23-like	C-CH263-32-ST1615	0			3	1	0	0	0	0	0	0	0	0	0	0	0	0	0	0	0	0	0	0	0	0	0	0	1	0	0	0	1	0	0	0
D71	France	BLOOD	CTX-M-15	O15:H18	D	CH35-27	69	69	D-CH35-27-ST69	0			5	1	0	0	0	0	0	0	0	0	0	0	0	0	0	0	0	0	0	1	1	KpsIII	0	0	0	0	0	0	1	0	0	0
B67	Spain	URINE	CTX-M-1	O17:H18	D	CH35-47	69	69	D-CH35-47-ST69	0			5	1	0	0	0	0	0	0	0	0	0	0	0	0	0	0	1	1	0	0	1	0	0	0	1	0	0	0	0	0	0	0
D96	France	URINE	CTX-M-15	O102:HNT	D	CH183-27	5214	405	D-CH183-27-ST5214	0			3	1	0	0	0	0	0	0	0	0	0	0	0	0	0	0	0	0	0	0	1	0	0	0	1	0	0	0	0	0	0	0
D63	France	URINE	CTX-M-15	O88:H18	E	CH26-65	38	38	E-CH26-65-ST38	0			10	1	0	0	0	0	0	0	0	0	0	0	1	0	1	0	1	1	1	0	1	KpsII-K5	0	1	1	0	0	0	0	1	0	1
D67	France	URINE	CTX-M-27	O86:H18	E	CH26-NEG	38	38	E-CH26-NEG-ST38	0			5	0	0	0	0	0	0	1	0	0	0	0	0	0	0	0	0	0	0	1	1	KpsII-K5	0	0	1	0	0	0	0	1	0	0
D75	France	M-DIG	CTX-M-15	O86:H18	E	CH26-NEG	38	38	E-CH26-NEG-ST38	0			8	0	0	0	0	0	0	1	0	1	0	0	0	0	0	0	1	1	0	1	1	KpsII-K5	0	0	1	0	0	0	0	1	0	0
D87b	France	BLOOD	CTX-M-27	O86:H18	E	CH26-NEG	38	38	E-CH26-NEG-ST38	0			5	0	0	0	0	0	0	1	0	0	0	0	0	0	0	0	0	0	0	1	1	KpsII-K5	0	0	1	0	0	0	0	1	0	0
D14	France	M-RES	CTX-M-15	O102:H4	E	CH37-27	358	405-like	E -CH37-27-ST358	0			7	1	0	0	0	0	0	0	0	0	0	0	0	0	0	0	1	1	0	1	1	KpsII-K5	0	0	1	0	0	0	0	1	0	0
B73	Spain	URINE	CTX-M-14	ONT:H6	E	CH100-27	362	NONE	E-CH100-27-ST362	0			5	1	0	0	0	0	0	0	0	0	0	0	0	0	0	0	0	0	0	0	1	KPSII-K2	0	0	1	0	0	0	1	0	0	0
B171	Spain	URINE	CTX-M-14	O102:HNM	E	CH37-27	405	405	E-CH37-27-ST405	0			7	1	0	0	0	0	0	0	0	0	0	0	1	0	0	0	0	0	0	1	1	KPSII-K5	0	0	1	0	1	0	0	0	0	0
D68	France	URINE	CTX-M-15	O102:H4	E	CH37-27	405	405	E-CH37-27-ST405	0			6	1	0	0	0	0	0	0	0	0	0	0	0	0	0	0	0	0	0	1	1	KpsII-K5	0	0	1	0	1	0	0	0	0	0
D53	France	M-DIG	CTX-M-1	O138:H34	E	CH184-108	1266	NONE	E-CH184-108-ST1266	0			3	1	0	0	0	0	0	0	0	0	0	0	0	0	0	0	0	0	0	0	1	0	0	0	0	0	0	0	1	0	0	0
D86	France	URINE	CTX-M-1	ONT:H18	E	CH22-27	New 3-1268 like	NONE	E-CH22-27-ST NEW 3- 1268 LIKE	0			3	1	0	0	0	0	0	0	0	0	0	0	0	0	0	0	0	0	0	0	1	KpsII-K5	0	0	0	0	0	0	0	0	0	0
B177a	Spain	URINE	CTX-M-14	O1:HNM	F	CH32-41	59	59	F-CH32-41-ST59	0			16	1	1	1	1	1	0	0	1	0	0	0	0	0	0	0	1	1	0	1	1	KPSII-K1	0	0	1	0	1	1	1	1	1	0
D62	France	M-ASC	SHV-12	O33:HNT	F	CH45-97	117	NONE	F-CH45-97-ST117	0			13	1	0	0	0	0	0	0	0	0	0	0	1	0	0	1	1	1	1	1	1	0	1	1	1	0	1	0	1	0	1	1
B51a	Spain	URINE	CTX-M-14	O11:H4	F	CH88-58	354	354	F-CH88-58-ST354	0			10	1	0	0	0	0	0	0	1	0	0	0	0	0	0	0	1	1	0	1	1	0	0	0	1	1	1	1	0	0	1	0
B59	Spain	URINE	CTX-M-14	O1:H34	F	CH88-58	354	354	F-CH88-58-ST354	0			9	1	0	0	0	0	0	0	1	0	0	0	0	0	0	0	1	1	0	0	1	0	0	0	1	1	1	1	0	0	0	0
B137	Spain	URINE	SHV-12	O1:HNM	F	CH88-58	354	354	F-CH88-58-ST354	0			8	1	0	0	0	0	0	0	1	0	0	0	0	0	0	0	1	1	0	0	1	0	0	0	0	1	1	1	0	0	0	0
B153	Spain	URINE	CTX-M-14	O11:H4	F	CH88-58	354	354	F-CH88-58-ST354	0			9	1	0	0	0	0	0	0	1	0	0	0	0	0	0	0	1	1	0	1	1	0	0	0	0	1	1	1	0	0	1	0
B191a	Spain	URINE	SHV-12	O153:HNT	F	CH88-58	354	354	F-CH88-58-ST354	0			9	1	0	0	0	0	0	0	1	0	0	0	0	0	0	0	1	1	0	0	1	KPSII-K5	0	0	0	1	1	1	0	1	0	0
D21	France	URINE	CTX-M-15	ONT:H6	F	CH4-27	648	648	F-CH4-27-ST648	0			12	1	0	1	1	1	0	0	1	0	0	0	0	0	0	0	0	0	0	1	1	kpsII-K1	0	0	1	0	1	0	1	1	1	0
B9b	Spain	URINE	CTX-M-15	O45:H45	F	CH4-171	648	648	F-CH4-171-ST648	0			6	1	0	0	0	0	0	0	1	0	0	0	0	0	0	0	0	0	0	0	1	KPSII-K5	0	0	1	0	1	0	0	0	0	0
B39a	Spain	URINE	CTX-M-15	O45:H45	F	CH4-171	648	648	F-CH4-171-ST648	0			6	1	0	0	0	0	0	0	1	0	0	0	0	0	0	0	0	0	0	0	1	KPSII-K5	0	0	1	0	1	0	0	0	0	0
B167	Spain	URINE	CTX-M-15	O153:H6	F	CH4-NEG	648	648	F-CH4-NEG-ST648	0			13	0	0	1	1	1	0	0	1	1	0	0	0	0	0	0	1	1	0	1	1	KPSII-K5	0	0	1	0	1	0	1	1	1	0
B139	Spain	URINE	SHV-12	O128:H42	F	CH231-58	1485	648	F-CH231-58-ST1485	0			14	1	0	0	0	0	0	0	1	0	0	0	1	0	1	0	1	1	1	0	1	KPSII-K5	1	1	1	0	1	0	1	1	0	1
D36	France	BLOOD	SHV-12, CTX-M-1	O8:HNM	F	CH486-97	3778	NONE	F-CH486-97-ST3778	0			12	1	0	0	0	0	0	0	0	0	0	0	1	0	0	1	1	1	1	0	1	0	1	1	1	0	1	0	1	0	0	1
	France = 96	Urine = 139	CTX-M-1 = 27	NT = non typeable	A = 27	NEG = negative				79			Nunber	180	27	50	51	52	10	20	104	82	25	25	31	5	12	17	132	134	32	128	121	108	21	23	139	12	113	101	126	108	99	24
	Spain = 92	Blood = 25	CTX-M-14 = 39	HNM= non motile	B1 = 18						A = 4	A = 7	of
		Bile = 7	CTX-M-15 = 89		B2 = 95						C1-M27 = 16	C1 = 2	Virulence
		Others = 17	CTX-M-27 = 21		C = 22						C1-nM27 = 6	C2 = 25	Genes
			CTX-M-32 = 2		D = 3						C2 = 52	C3 = 2	NVG
			CTX-M-55 = 1		E = 10						Non tipeable = 1	E = 18
			SHV-12 = 11		F = 13							F = 14
												A-like = 8
Isolate	ST news	adk	fumc	gyrB	icd	mdh	purA	recA				E-like = 1
B3 and B87	New 1-10 like (CC_10)	10	11	4	8	8-like	8	2				Non tipeable= 3
B131	New 2 - 6057 like (CC_NONE)	163	1283	134	189	378	149	75-like
D86	New 3-1268 like (CC_NONE)	35	22	16	6	168	5	95-like
mdh-8-like	ONE DIFFERENCE 174C → 174T
GGCGTAGCGCGTAAACCGGGTATGGATCGTTCCGACCTGTTTAACGTTAACGCCGGCATCGTGAAAAACCTGGTACAGCAAGTTGCGAAAACCTGCCCGAAAGCGTGCATTGGTATTATCACTAACCCGGTTAACACCACAGTTGCAATTGCTGCTGAAGTGCTGAAAAAAGCTGGTGTTTATGACAAAAACAAACTGTTCGGCGTTACCACGCTGGATATCATTCGTTCCAACACCTTTGTTGCGGAACTGAAAGGCAAACAGCCAGGCGAAGTTGAAGTGCCGGTTATTGGCGGTCACTCTGGTGTTACCATTCTGCCGCTGCTGTCACAGGTTCCTGGCGTTAGTTTTACCGAGCAGGAAGTGGCTGATCTGACCAAACGCATCCAGAACGCGGGT…
recA-75-like	ONE DIFFERENCE 25C → 26T
TGCTCGTAAACTGGGCGTCGATATTGACAACCTGCTGTGTTCCCAGCCGGACACTGGCGAACAGGCGCTGGAAATCTGTGACGCCCTGGCGCGCTCTGGCGCAGTAGATGTTATCGTTGTTGACTCCGTAGCGGCACTGACGCCGAAAGCGGAAATCGAAGGTGAAATCGGCGACTCTCACATGGGCCTTGCGGCACGTATGATGAGCCAGGCGATGCGTAAGCTGGCGGGTAACCTGAAGCAGTCCAACACGCTGCTGATCTTCATCAACCAGATCCGTATGAAAATTGGTGTGATGTTCGGTAACCCGGAAACCACTACCGGTGGTAACGCGCTGAAATTCTACGCCTCTGTTCGTCTCGACATCCGTCGTATCGGCGCGGTGAAAGAGGGCGAAAA…
recA-95-like	ONE DIFFERENCE 157C → 157T
TGCACGTAAACTGGGCGTCGATATCGACAACCTGCTGTGCTCCCAGCCGGACACCGGCGAGCAGGCACTGGAAATCTGTGACGCCCTGGCGCGTTCTGGCGCAGTAGACGTTATCGTCGTTGACTCCGTGGCGGCACTGACGCCGAAAGCAGAAATTGAAGGCGAAATCGGCGACTCTCACATGGGCCTTGCGGCACGTATGATGAGCCAGGCGATGCGTAAGCTGGCGGGTAACCTGAAGCAGTCCAATACGCTGCTGATCTTCATCAACCAGATCCGTATGAAAATTGGTGTAATGTTCGGTAACCCGGAAACCACTACCGGTGGTAACGCGCTGAAATTCTACGCCTCTGTTCGTCTCGACATCCGTCGTATCGGCGCGGTGAAAGAGGGCGAAAA…
ORIGINAL ARTICLE TO: Frontiers in Cellular and Infection Microbiology
Clones and Virulence Genes of Extended-Spectrum β-Lactamase-Producing Escherichia coli Causing Human Extraintestinal Infections in Spain and France during 2015. High Prevalence of ST131 Subclades C2-H30Rx and C1-M27 Producing CTX-M-15 and CTX-M-27
Saskia-Camille Flament-Simon1,5, Vanesa García1,5, Marion Duprilot2, 3, Noémie Mayer2, María Pilar Alonso4,5, Isidro García-Meniño1,5, Jesús E. Blanco1,5, Miguel Blanco1,5, Marie-Hélène Nicolas-Chanoine2, 3, Jorge Blanco1,5*
1 Laboratorio de Referencia de E. coli (LREC), Departamento de Microbioloxía e Parasitoloxía, Facultade de Veterinaria, Universidade de Santiago de Compostela (USC), Lugo, Spain.
2 Service de Microbiologie, Hôpital Beaujon, AP-HP, Clichy, France.
3 INSERM and University Paris Diderot, IAME, UMR 1137, Paris, France.
4 Unidade de Microbioloxía, Hospital Universitario Lucus Augusti (HULA), Lugo, Spain.
5 Instituto de Investigación Sanitaria de Santiago de Compostela (IDIS), Spain
Table S1

## Sheet: Other specimen codes
M=MISCELLANEOUS	CODE
abscess	ABS
urine	URINE
blood	BLOOD
ulcer exudate	ULCER
Surgical wound exudate	QW
vulvar exudate	VV
wound exudate	WD
genital	GEN
respiratory tract	RES
bone	BONE
peritoneal fluid	PER
bile	BILE
digestive	DIG
gastric fluid	GAS
ascitic fluid	ASC
articular fluid	ART
cervicovaginal sample	CV
amniotic fluid	AM
bone	BONE
